# Supplementary material for: Water deficit mechanisms in perennial shrubs Cerasus humilis leaves revealed by physiological and proteomic analyses
Source: Proteome Sci. 2017 May 8;15:9. doi: 10.1186/s12953-017-0117-1 (PMC5422899; doi:10.1186/s12953-017-0117-1)
Supplement: Supplementary file 1 — Primers used for the quantitative real-time RT-PCR analysis. (XLSX 9 kb) [file 12953_2017_117_MOESM1_ESM.xlsx]

## Sheet: Sheet1
Supplemental Table S1. Primers used for the quantitative real-time RT-PCR analysis
Spot No.	Protein Name	Sense	Antisense
653	Carbonic anhydrase (CA)	CCCTCGCACATCCTCAAT	GCAGTGGTCCCATCATCC
455	Ribulose-5-phosphate 3-epimerase (Rpi)	CCAACGGAAGGTCTGTCA	CACTACGGCACCAACTAA
640	Cytosolic ascorbate peroxidase (APX19)	AGCCCATCAAGCAACAGT	AGGGTCCTTCAAATCCAG
1629	Dehydroascorbate reductase (DHAR)	CTCCTCCACCATCAAACA	TTAGCCAAGTCCACCAAC
744	Glutathione peroxidase (GPX)	CCGTCAATCAAAGTAGCG	GTCACCAAAGAGCCCACC
612	Triosephosphate isomerase (TIM)	GGAAAGAAAGCTGCCTAT	TTGAGCCAATCACGAACA
181	Malic enzyme (ME)	CTTCCCAGTTGTCCTCTT	ACTGATGGTGAGCGTATT
155	Transketolase 1 (TK)	TCCCTAACACCAAACCTA	CACTTCCGACTTACACTCC
1793	RNA recognition motif 2 in tRNA selenocysteine-associated protein 1 (RRM)	ACGGCTTCGTGTTCTTCA	AGCATCCTCCAATCTAAAA
150	Heat-shock protein 70 (HSP 70)	TTACCGAAGAACCCAGAT	AACTCAATCCCAAACCAA
604	Acidic endochitinase (Echi)	CCAACTTCTCCCTTCCAG	CCTTCTCCGTTCTCCACA
479	20S proteasome	AGTGCCTGCTGCTGTGAT	CTGGAATGTCTGGGTCAA
