# Supplementary material for: Water deficit mechanisms in perennial shrubs Cerasus humilis leaves revealed by physiological and proteomic analyses
Source: Proteome Sci. 2017 May 8;15:9. doi: 10.1186/s12953-017-0117-1 (PMC5422899; doi:10.1186/s12953-017-0117-1)
Supplement: Supplementary file 2 — Differentially expressed proteins and the sequences of peptides identified in C. humilis under WD using MALDI TOF-TOF MS. (XLSX 48 kb) [file 12953_2017_117_MOESM2_ESM.xlsx]

## Sheet: Sheet1
Supplemental information Table S2. Differentially expressed proteins and the sequences of peptides identified in C. humilis under WD using MALDI TOF-TOF MS
Spot No. (a)	Protein name(b)	Plant Species(c)	gi Number(d)	Thr. MW(Da) /pI(e)	Exp. MW(Da) /pI(f)	Protein Score	Protein Score C.I.%	Total Ion Score	Total Ion C.I.%	Sco (h)	QM (i)		Thr. MW(Da) /pI(e)	Protein abundance on 2DE gel (k)																								T12/Control	T24/Control	T24/T12
														Control								T12								T24
														ID1	vol%1	ID2	vol%2	ID3	vol%3	Average	SD	ID1	vol%1	ID2	vol%2	ID3	vol%3	Average	SD	ID1	vol%1	ID2	vol%2	ID3	vol%3	Average	SD
	Photosynthesis (10)
653	Carbonic anhydrase (CA)	Arabidopsis lyrata subsp. Lyrata	297336434	29,171/6.1	40,359/6.21	75	93.939	64	99.68	77	3	IKSGFIHFK NIANMVPPYDK EAVNVSLGNLLSYPFVR	29,171/6.1	602	0.00852733	653	0.0144698	6546	0.0153698	0.012789	0.00303576	653	0.021337	637	0.0226343	2556	0.0316343	0.0252019	0.00457915	11841	0.017	9868	0.016	4956	0.018	0.017	0.000816497	1.97059	1.32927	0.674553
1146	Ribulose-1,5-bisphosphate carboxylase/oxygenase large subunit (RuBisCO LSU)	Heterolepis aliena	125857653	51,796/6	80,159/5.72	285	100	176	100	285	12	AVYECLR AMHAVIDR DTDILAAFR VALEACVQAR EIKFEFQAVDT LTYYTPDYETK DDENVNSQPFMR TFQGPPHGIQVER WSPELAAACEVWK DLAVEGNEIIREAAK GHYLNATAGTCEEMMK GGLDFTKDDENVNSQPFMR	51,796/6	1043	0.00773503	1146	0.00687565	11476	0.00777565	0.00746211	0.000415021	951	0.0132232	893	0.0153951	3580	0.0243951	0.0176711	0.00483653	11458	0.007	9549	0.007	4796	0.008	0.00733333	0.000471405	2.36811	0.982743	0.414989
308	Ribulose-1,5-bisphosphate carboxylase/oxygenase large subunit (RuBisCO LSU)	Malus x domestica	415852	48,217/8.2	60,254/4.74	76	95.609	55	96.458	76	7	FYWAPTR VYDDEVRK IGVCIGIFR MCALFINDLDAGAGR GLAFDTSDDQQDITR LVDTFPGQSIDFFGALR VPIIVTGNDFSTLYAPLIR	48,217/8.2	263	0.0105243	308	0.0133857	3096	0.0142857	0.0127319	0.00160367	330	0.0219518	312	0.0251151	1256	0.0341151	0.0270607	0.00515269	11456	0.01	9547	0.009	4795	0.01	0.00966667	0.000471405	2.12542	0.759248	0.357222
1145	Ribulose-1,5-bisphosphate carboxylase/oxygenase large subunit (RuBisCO LSU)	Bongardia chrysogonum	7240504	52,269/6.13	79,338/4.71	237	100	157	100	237	13	SAGFKAGVK AVYECLR AMHAVIDR DTDILAAFR DDFIEKDR VALEACVQAR QKNHGMHFR FLFCAEAIYK DDENVNSQPFMR MSGGDHIHAGTVVGK TFQGPPHGIQVER DYKLTYYTPEYVTK GGLDFTKDDENVNSQPFMR	52,269/6.13	158	0.0102181	1145	0.0125269	11466	0.0134269	0.0120573	0.00135142	225	0.0223748	209	0.0269151	844	0.0359151	0.0284017	0.00562686	11592	0.01	9660	0.009	4852	0.01	0.00966667	0.000471405	2.35556	0.801727	0.340356
201	Ribulose-1,5-bisphosphate carboxylase/oxygenase large subunit (RuBisCO LSU)	Vanilla palmarum	39655299	49,077/6.33	78,475/4.67	289	100	207	100	289	10	AVYECLR AMHAVIDR NHGMHFR DTDILAAFR VALEACVQAR QKNHGMHFR DXGLLLHIHR MSGGDHIHAGTVVGK TFQGPPHGIQVER GGLDFTKDDENVNSQPFMR	49,077/6.33	1044	0.00763474	201	0.00746014	2026	0.00836014	0.00781834	0.000389685	223	0.0238497	202	0.0260761	816	0.0350761	0.028334	0.00485328	11348	0.006	9457	0.006	4750	0.007	0.00633333	0.000471405	3.62404	0.810061	0.223524
199	Ribulose-1,5-bisphosphate carboxylase/oxygenase large subunit (RuBisCO LSU)	Loeseneriella sp. Chase 2095	9909955	52,296/6.04	80,473/4.69	212	100	147	100	212	11	AVYECLR AMHAVIDR NHGMHFR ASVXFKAGVK DTDILAAFR VALEACVQAR FEFEAMDTL LTYYTPDYETK DDENVNSQPFMR MSGGDHIHAGTVVGK TFQGPPHGIQVER	52,296/6.04	1045	0.00545334	199	0.0142828	2006	0.0151828	0.0116396	0.00438978	224	0.0263572	205	0.027959	828	0.036959	0.0304251	0.00466624	11356	0.016	9464	0.015	4754	0.017	0.016	0.000816497	2.61392	1.37461	0.525882
215	Ribulose-1,5-bisphosphate carboxylase/oxygenase large subunit (RuBisCO LSU)	Cremastosperma leiophyllum	54660772	51,530/6.78	75,683/4.61	512	100	360	100	512	15	NHGMHFR AVYECLR AMHAVIDR ASVXFKAGVK DTDILAAFR VALEACVQAR QKNHGMHFR QGNEIIREASK DDENVNSQPFMR MSGGDHIHAGTVVGK TFQGPPHGIQVER YGRPLLGCTIKPK WSPELAAACEVWK GHYLNATAGTCEEMMK GGLDFTKDDENVNSQPFMR	51,530/6.78	1047	0.00927518	215	0.0197059	2166	0.0206059	0.016529	0.00514236	245	0.0451324	226	0.0811706	912	0.0901706	0.0721579	0.0194599	11380	0.041	9484	0.039	4764	0.043	0.041	0.00163299	4.36553	2.48049	0.568199
252	Ribulose-1,5-bisphosphate carboxylase/oxygenase large subunit (RuBisCO LSU)	Astripomoea grantii	21633967	52,502/6.57	67,432/5.86	761	100	604	100	761	20	EGNEIIR NHGMHFR AVYECLR AMHAVIDR DTDILAAFR VALEACVQAR QKNHGMHFR LTYYTPEYK DNGLLLHIHR FLFCAEAIYK DDFVEQDRSR EITLGFVDLLR DDENVNSQPFMR TFQGPPHGIQVER YGRPLLGCTIKPK WSPELAAACEVWK GHYLNATAGTCEEMMK QACKWSPELAAACEVWK GGLDFTKDDENVNSQPFMR VTPQPGVPPEEAGAAVAAESSTGTWTTVWTDGLTSLDR	52,502/6.57	216	0.0729837	252	0.0667675	2536	0.0676675	0.0691396	0.00274293	265	0.116419	265	0.138884	1068	0.147884	0.134396	0.0132318	12380	0.075	10317	0.071	5180	0.079	0.075	0.00326599	1.94383	1.08476	0.558054
611	Chlorophyll a-b binding protein 3,chloroplastic (CAB)	Glycine max	255647962	27,959/5.29	36,452/4.93	83	99.061	66	99.755	83	4	ELEVIHSR FGEAVWFK QVSSGSPWYGPDR AAASSMALSSPSLAGK	27,959/5.29	585	0.0111012	611	0.0149547	6126	0.0158547	0.0139702	0.00206169	629	0.0274041	604	0.0319887	2424	0.0409887	0.0334605	0.00564269	11811	0.015	9843	0.014	4943	0.016	0.015	0.000816497	2.39513	1.07371	0.44829
455	Ribose 5-phosphate isomerase (Rpi)	Vitis vinifera	225451267	33239/5.22	37,324/5.08	105	99.994	89	99.999	105	4	SVWNLTK AEDGEPHR YYEDTEFFIK FEAGSVEPAHHHTFGHDLVVMK	33239/5.22	420	0.0177754	455	0.0117437	4566	0.0126437	0.0140543	0.00265677	484	0.0280738	457	0.0451315	1836	0.0541315	0.0424456	0.0108062	11683	0.015	9736	0.014	4890	0.016	0.015	0.000816497	3.02012	1.06729	0.353394
408	Sedoheptulose-1,7-bisphosphatase, chloroplastic (SBPase)	Vitis vinifera	225466690	42,898/5.95	45,424/5.14	147	100	131	100	147	4	LFSPGNLR TKNSSLVTR TKNSSLVTR FEETLYGSSR DQVAAAMGIYGPR	42,898/5.95	366	0.063412	408	0.0737497	4086	0.0746497	0.0706038	0.00509863	440	0.0336464	418	0.0403665	1680	0.0493665	0.0411265	0.00644016
405	Sedoheptulose-1,7-bisphosphatase, chloroplastic (SBPase)	Vitis vinifera	225466690	42,898/5.95	45,234/5.21	238	100	219	100	238	5	LFSPGNLR TKNSSLVTR FEETLYGSSR DQVAAAMGIYGPR YTGGMVPDVNQIIVK	42,898/5.95	363	0.23551	405	0.225251	4066	0.226151	0.228971	0.00463858	437	0.0902632	413	0.115326	1660	0.124326	0.109972	0.0144123	11595	0.091	9663	0.086	4853	0.096	0.091	0.00408248	0.480287	0.397431	0.827485
	Stress and defese (6)
1662	Copper/zinc superoxide dismutase copper chaperone prcursor (SOD)	Populus trichocarpa	222841882	34,529/5.47	42,342/4.93	104	99.993	94	100	104	3	GPDIFGVVR SAGVGENYKK TMTEALEQTGR	34,529/5.47	1281	0.00450234	1662	0.00522176	16636	0.00612176	0.00528195	0.000662494	583	0.00687809	563	0.0158576	2260	0.0248576	0.0158644	0.00734011	11763	0.098	9803	0.092	4923	0.102	0.0973333	0.00410961	3.00352	18.4275	6.13532
1435	Peroxidase 1 (POD)	Phaseolus lunatus	73913500	32,325/8.07	59,243/5.46	289	100	258	100	289	6	YYVDLMNR DDIAQAAGLLR VVSCSDITALAAR VFKDDIAQAAGLLR QGLFTSDQDLYTDKR DAVFLSGGPDYNIPLGR	32,325/8.07	235	0.0286431	1435	0.0224032	14366	0.0233032	0.0247832	0.002754	308	0.0486535	288	0.0447022	1160	0.0537022	0.0490193	0.00368333	5430	0.022	4525	0.021	2284	0.023	0.022	0.000816497	1.97793	0.887699	0.448803
640	Cytosolic ascorbate peroxidase APX19 (APX)	Fragaria x ananassa	5442416	27,364/5.69	29,253/6.39	207	100	194	100	207	3	TGGPFGTMK EDKPEPPPEGR TMGLSDQDIVALSGGHTLGR	27,364/5.69	587	0.28168	640	0.285877	6416	0.286777	0.284778	0.00222122	636	0.189	618	0.1869	2480	0.1959	0.1906	0.00384448	11888	0.119	9907	0.112	4975	0.124	0.118333	0.00492161	0.669293	0.415528	0.620846
1629	Dehydroascorbate reductase 1 (DHAR)	Malus x domestica	225380890	29,487/8.78	34,435/5.38	97	99.961	90	100	97	2	LGDCPFCQR EDVIAGWRPK	29,487/8.78	604	0.0116322	1629	0.0209757	16306	0.0218757	0.0181612	0.0046313	659	0.0415424	632	0.065293	2536	0.074293	0.0603761	0.013815	11858	0.046	9882	0.043	4963	0.048	0.0456667	0.0020548	3.32446	2.51452	0.75637
744	Glutathione peroxidase 1 (GPX)	Vitis vinifera	225426405	19,447/5.01	28,453/4.94	149	100	139	100	149	2	VLLIVNVASK CGLTNSNYTELNQLYEK	19,447/5.01	681	0.0323581	744	0.0233949	7456	0.0242949	0.0266826	0.00402995	731	0.0754898	693	0.0907447	2780	0.0997447	0.0886597	0.0100112	11961	0.046	9968	0.043	5006	0.048	0.0456667	0.0020548	3.32275	1.71148	0.515078
829	Pathogenesis-related protein Bet v I family (Bet V I)	Malus x domestica	4590388	17,531/5.47	17,352/5.88	139	100	115	100	139	4	SWANTFPENK YTHDLGLELDLSEK VIIFGVPGAFTPTCSLK	17,531/5.47	764	0.186064	829	0.189013	8306	0.189913	0.18833	0.00164398	798	0.093005	770	0.0635579	3088	0.0725579	0.0763736	0.0123208	12061	0.136	10051	0.128	5047	0.142	0.135333	0.00573488	0.405531	0.718597	1.77199
	Carbohydrate and energy metabolism (9)
612	Triosephosphate isomerase (TIM)	Fragaria x ananassa	300659132	33,733/7.64	37,333/5.48	393	100	363	100	393	6	FFVGGNWK SLSQPYSGLRR HVIGEDDQFIGK GGAFTGEISVEQLK HVIGEDDQFIGKK AAYALNEGLGVIACIGEK	33,733/7.64	1297	0.0069192	612	0.0203389	6136	0.0212389	0.0161657	0.00654856	642	0.0260193	610	0.0367319	2448	0.0457319	0.036161	0.00805775	11853	0.035	9878	0.033	4961	0.037	0.035	0.00163299	2.2369	2.16508	0.967893
614	Triosephosphate isomerase (TIM)	Vitis vinifera]	300659132	33,733/7.64	37,833/5.91	263	100	247	100	263	4	FFVGGNWK HVIGEDDQFIGK GGAFTGEISVEQLK AAYALNEGLGVIACIGEK	33,733/7.64	584	0.0144622	614	0.0162165	6156	0.0171165	0.0159317	0.00110216	639	0.0398477	620	0.0511265	2488	0.0601265	0.0503669	0.00829619	11883	0.018	9903	0.017	4973	0.019	0.018	0.000816497	3.16142	1.12982	0.357378
619	Triosephosphate isomerase (TIM)	Stellaria longipes	300659296	27,710/5.54	34,362/5.34	120	100	113	100	120	2	FFVGGNWK VASPEQAQEVHVAVR	27,710/5.54	580	0.0186585	619	0.0225396	6206	0.0234396	0.0215459	0.0020745	635	0.053213	605	0.0522379	2428	0.0612379	0.0555629	0.0040325	11838	0.037	9865	0.035	4954	0.039	0.037	0.00163299	2.57882	1.71726	0.665912
1183	Beta-hexosaminidase-like protein (Hexose)	Vitis vinifera	225450263	64,148/5.25	80,345/5.58	131	100	123	100	131	3	IVEFGLEHGVR KIVEFGLEHGVR LASEPGTGHLNPLNPK	64,148/5.25	63	0.00464523	1183	0.00713261	11846	0.00803261	0.00660348	0.00143261	1057	0.00729414	1102	0.0120632	4416	0.0210632	0.0134735	0.00570897	11161	0.104	9301	0.098	4672	0.109	0.103667	0.00449691	2.04036	15.6988	7.69411
467	Mercapto-pyruvate sulfurtransferase (MST)	Brassica napus	253720703	41,711/5.82	43,282/5.49	292	100	267	100	292	6	VWWMFR VWVLDGGLPR SARAMASAGIGAR VWWMFRVFGHDK VLDASWYMPDEQR ASGYDVESSASGDAILK	41,711/5.82	431	0.00957981	467	0.0126433	4686	0.0135433	0.0119221	0.00169654	498	0.0372107	467	0.0509753	1876	0.0599753	0.0493871	0.00936122	11682	0.03	9735	0.028	4889	0.031	0.0296667	0.00124722	4.14247	2.48837	0.600697
181	Malic enzyme (ME)	Ricinus communis	223546686	65,487/5.98	68,463/5.33	469	100	434	100	469	9	IWLVDSK AYELGLATR ERDAHYLR RPQGLYISLK GLIYPPFSNIR SIQVIVVTDGER AIKPTVLIGSSGVGR YAESCMYSPVYR ILGLGDLGCQGMGIPVGK	65,487/5.98	140	0.0263965	181	0.0235225	1826	0.0244225	0.0247805	0.0012003	185	0.0667716	196	0.0746876	792	0.0836876	0.0750489	0.00691065	11304	0.075	9420	0.071	4732	0.079	0.075	0.00326599	3.02855	3.02657	0.999348
155	Transketolase 1 (TK)	Capsicum annuum	3559814	80,398/6.16	84,483/6.11	262	100	236	100	262	9	AADELRK NPYWFNR FLAIDAVEK ESVLPAAVTAR NGNTGYDEIR VTTTIGFGSPNK ANSYSVHGSALGAK VSIEAGSTFGWEK ALPTYTPESPADATR	80,398/6.16	118	0.044398	155	0.0575435	1566	0.0584435	0.0534617	0.0064195	150	0.186603	940	0.113788	3768	0.122788	0.14106	0.0324129	11266	0.21	9389	0.198	4716	0.22	0.209333	0.00899383	2.63852	3.91558	1.48401
	Transcription related (3)
1793	RNA recognition motif (RRM)	Vitis vinifera	297737424	21,608/5.56	67,394/6.28	106	99.996	93	100	106	3	FGDEGEQLR LNWATLGAGER MEENYLWGCFSQTGEVVSVK	21,608/5.56	1211	0.00877094	1793	0.00689202	17946	0.00779202	0.00781833	0.000767291	321	0.0254857	311	0.0250598	1252	0.0340598	0.0282018	0.0041459	11448	0.016	9540	0.015	4792	0.017	0.016	0.000816497	3.60714	2.04647	0.56734
860	RNA recognition motif (RRM)	Prunus avium	34851124	17,374/7.82	17,363/5.99	1030	100	897	100	1030	13	EGGGGGYSR GSGGSEGGSWR EGGYGGGEGGGAR GSGGSEGGSWRS NITVNEAQSR GFGFVTFSNEK REGGYGGGEGGGAR AFSPFGEIIESK GGGGGGYGSGGGGYGGGGR DAIEGMNGQNLDGR GGGGGGYGGGGGYGGGGRR GGGGGGYGSGGGGYGGGGR CFVGGLAWATDNDALER	17,374/7.82	792	0.0702423	860	0.0322329	8616	0.0331329	0.0452027	0.0177095	821	0.112628	792	0.0736218	3176	0.0826218	0.0896239	0.0166762	12087	0.093	10073	0.088	5058	0.098	0.093	0.00408248	1.98271	2.0574	1.03767
1708	Nucleic acid binding protein (NABP)	Zea mays	162463757	33,154/4.6	36,713/4.53	269	100	259	100	269	3	VNVAEERPR GFGFVTMSTVEEAEK IYVGNLPWQVDDSR	33,154/4.6	1269	0.00786751	1708	0.0124262	17096	0.0133262	0.0112066	0.00238954	1003	0.0363168	513	0.0438575	2060	0.0528575	0.0443439	0.00676147	12342	0.017	10082	0.016	5063	0.018	0.017	0.000816497	3.95694	1.51696	0.383367
	Protein synthesis and turnover (5)
888	60S acidic ribosomal protein (RP)	Prunus dulcis	111013714	11,408/4.3	18,323/4.23	296	100	253	100	296	5	IQLLLSEVK DITELIASGR GKDITELIASGR DILGSVGAETDDDR LASVPSGGGAVAVAAPGAGAGAAAPAAAEPK	11,408/4.3	827	0.0248104	888	0.0542237	8896	0.0551237	0.0447193	0.0140825	840	0.0922405	1155	0.125091	4628	0.134091	0.117141	0.0179865	12074	0.065	10062	0.061	5053	0.068	0.0646667	0.00286744	2.61947	1.44606	0.552042
150	Heat shock protein 70 (HSP70)	Populus trichocarpa	222872861	75,412/5.24	79,492/6.14	634	100	579	100	634	13	IAGLEVLR RYSTGPVR HIETTLTR HIETTLTRAK KMSEVDEESK DLDEVILVGGSTR QFAAEEISAQVLR	75,412/5.24	105	0.00685797	150	0.00986384	1516	0.0107638	0.00916188	0.00167003	161	0.0314643	146	0.0380543	592	0.0470543	0.0388576	0.00638989	11248	0.028	9374	0.026	4709	0.029	0.0276667	0.00124722	4.24123	3.01976	0.712001
164	Heat shock protein 70 (HSP70)	Phaseolus vulgaris	257310566	72,721/5.95	74,523/5.01	648	100	596	100	648	12	IAGLDVQR EQQITIR HLNITLTR VIENSEGAR RFDDPQTQK TTPSVVAFNQK DVDEVLLVGGMTR AVITVPAYFNDAQR SQVFSTAADNQTQVGIK IINEPTAAALSYGMNNK GVNPDEAVAMGAAIQGGILR IELSSTSQTEINLPFITADASGAK	72,721/5.95	1109	0.00874131	164	0.00859918	1656	0.00949918	0.00894656	0.000395048	178	0.0374452	172	0.0321317	696	0.0411317	0.0369029	0.00369419	11222	0.043	9352	0.041	4698	0.046	0.0433333	0.0020548	4.12481	4.84358	1.17425
420	Heat shock protein 70 (HSP70)	Malus x domestica	257307291	71,570/5.17	68,532/4.78	114	100	101	100	114	7	LRTACER ITITNDKGR NKITITNDK DAGVIAGLNVLR NALENYAYNMR STVHDVVLVGGSTR QFAAEEISSMVLVK	71,570/5.17	357	0.0240267	420	0.0204438	4216	0.0213438	0.0219381	0.00152188	450	0.0636671	423	0.0633868	1700	0.0723868	0.0664802	0.00417814	11601	0.023	9668	0.022	4856	0.024	0.023	0.000816497	3.03036	1.0484	0.345967
479	20S proteasome	Medicago truncatula	217072126	24,915/8.74	45,384/5.09	704	100	642	100	704	9	AQVCTQR QGSAAIGLR LVVQLADK ANSELSSHQK THVVLACVNK LFQVEYAMEAVK VDDHIGVAIAGLTADGR NQYDTDVTTWSPAGR SECINYNYTYESPLPVGR	24,915/8.74	444	0.0158974	479	0.0171613	4806	0.0180613	0.01704	0.000887563	503	0.0330547	480	0.0509474	1928	0.0599474	0.0479832	0.0111772	11680	0.023	9734	0.022	4889	0.024	0.023	0.000816497	2.81591	1.34977	0.479335
	Amino acid metabolism (11)
594	Cysteine protease (CPs)	Prunus armeniaca	2677828	39,855/6.41	37,442/4.78	78	97.415	64	99.599	78	4	RALHFAR NWREEGIVTPVK NSWGESWGDNGYFK YNGGLDTEAAYPYVGTDGACK	39,855/6.41	550	0.0185552	594	0.0169484	5956	0.0178484	0.017784	0.000657552	608	0.0312355	580	0.0259085	2328	0.0349085	0.0306842	0.00369486	11824	0.019	9854	0.018	4949	0.02	0.019	0.000816497	1.72538	1.06838	0.619212
200	Acetohydroxyacid synthase, partial (AHAS)	Glycine max	255689393	70,384/6.96	73,483/6.36	239	100	231	100	239	3	HEQGGVFAAEGYAR MIGTDAFQETPIVEVTR DIQQQLAIPNWDQPIR	70,384/6.96	159	0.0184061	200	0.0398797	2016	0.0407797	0.0330218	0.0103414	206	0.038307	214	0.0729493	864	0.0819493	0.0644019	0.0188141	11340	0.043	9450	0.041	4747	0.046	0.0433333	0.0020548	1.95028	1.31226	0.672858
341	Ankyrin repeat domain protein (ANK)	Glycine max	17645766	29,128/4.5	53,234/4.31	268	100	256	100	268	3	NTALHYAAGYGR YWNNEEVLQK TALHFACGYGEVK	29,128/4.5	291	0.017913	341	0.0359833	3426	0.0368833	0.0302599	0.00873828	369	0.0435841	342	0.0616012	1376	0.0706012	0.0585955	0.0112326	11491	0.039	9576	0.037	4810	0.041	0.039	0.00163299	1.93641	1.28884	0.66558
729	Ankyrin repeats (ANK)	Glycine max	255646471	38,027/4.53	34,832/5.42	271	100	253	100	271	5	DFPADDK LNNQNEVLK NTALHYAAGYGR YWNNEEVLQK TALHFACGYGEVK	38,027/4.53	1290	0.0531489	729	0.135644	7306	0.136544	0.108446	0.0391024	724	0.0843518	686	0.0739361	2752	0.0829361	0.080408	0.00461268	11932	0.236	9944	0.223	4994	0.248	0.235667	0.0102089	0.741459	2.17313	2.93089
1430	Aspartate aminotransferase (AST)	Populus trichocarpa	224074105	53,334/5.27	32,392/5.31	577	100	544	100	577	8	SFMDEFR GYYGECGK DTIAAGIEAR ATGAYSHSQGIK AWQILDQIPGR DISLVSFQSVSK SETQGLFSADAIER ALVVINPGNPTGQVLAEDNQR	53,334/5.27	1209	0.00854482	1430	0.014139	14316	0.015039	0.0125743	0.00287285	978	0.0442054	916	0.0307379	3672	0.0397379	0.0382271	0.00560091	11450	0.016	9542	0.015	4793	0.017	0.016	0.000816497	3.0401	1.27244	0.418552
1533	Asparagine synthetase (AS)	Vigna radiata	2970051	25,750/5.62	37,564/6.31	295	100	269	100	295	5	QQYGLAK TTAGKLLTR VEGSAVLAATEY SANEVILVIEAYK SLASFPQGCFYSTAVGGLR	25,750/5.62	605	0.0186212	1533	0.0337431	15346	0.0346431	0.0290025	0.00734985	655	0.0518961	641	0.0675976	2572	0.0765976	0.0653638	0.0102073	11895	0.039	9913	0.037	4978	0.041	0.039	0.00163299	2.25373	1.34471	0.596661
342	Glutamate-1-semialdehyde 2,1-aminomutase (GSA)	Cucumis melo subsp. Melo	307136451	50,339/6.16	57,322/6.27	604	100	580	100	604	6	MAVTLDEK ELMPGGVNSPVR IIGGGLPVGAYGGR FVNSGTEACMGVLR AGSGVATLGLPDSPGVPK LSYGGAQEYFGITPDLTTLGK	50,339/6.16	301	0.0362232	342	0.0409716	3436	0.0418716	0.0396888	0.00247794	359	0.065973	360	0.0625639	1448	0.0715639	0.0667003	0.00371005	11524	0.045	9604	0.042	4824	0.047	0.0446667	0.0020548	1.68058	1.12542	0.669662
1348	Glutamate-1-semialdehyde 2,1-aminomutase (GSA)	Cucumis melo subsp. Melo	307136451	50,339/6.16	57,478/6.63	549	100	525	100	549	6	MAVTLDEK ELMPGGVNSPVR IIGGGLPVGAYGGR FVNSGTEACMGVLR AGSGVATLGLPDSPGVPK LSYGGAQEYFGITPDLTTLGK LSYGGAQEYFGITPDLTT	50,339/6.16	282	0.0147815	1348	0.0203664	13496	0.0212664	0.0188048	0.00286851	364	0.0244237	359	0.0552776	1444	0.0642776	0.047993	0.0170662	12379	0.022	10316	0.021	5180	0.023	0.022	0.000816497	2.55217	1.16992	0.458401
335	Glutamine synthetase (GS)	Spiraea nipponica	227478341	47,619/6.77	56,425/6.15	695	100	617	100	695	12	SEGYTINR DISDAHYK EEGGFEVIK EEGGFEVIKK MWGSLLLKQNK SMREEGGFEVIK TISKPVEHPSELPK HETASINTFSWGVANR GGNNILVICDAYTPQGEPIPTNK GGNNILVICDAYTPQGEPIPTNKR WPLGWPVGGYPGPQGPYYCGAGADK WNYDGSSTGQAPGEDSEVILYPQAIFK	47,619/6.77	299	0.284536	335	0.252999	3366	0.253899	0.263811	0.0146592	379	0.693412	354	0.553486	1424	0.562486	0.603128	0.0639461	11515	0.764	9596	0.721	4820	0.801	0.762	0.0326905	2.28621	2.88843	1.26341
145	Choline dehydrogenase (ChDH)	Prunus dulcis	32482411	61,168/4.89	66,832/4.81	881	100	813	100	881	12	KLGDLLR VLDDSFR YVGLQILQER FVSEDGIDNVR VLDDSFRVMGIK ILGGTTIINAGVYAR GDPNNLLVAVQASVEK NFINILPPNPIEASVVTVLGIR IAPNIKFNYYSNSTDLANCVSGMK VVDASTFPYEPXSHPQGFYLMLGR GTIATEYPNTLTADGFAYNLQQQDDGK GTIATEYPNTLTADGFAYNLQQQDDGKTPVER	61,168/4.89	103	0.377351	145	0.432342	1466	0.433242	0.414312	0.0261377	158	1.2884	138	1.55496	560	1.56396	1.46911	0.127832	11286	0.188	9405	0.177	4724	0.197	0.187333	0.00817856	3.5459	0.452156	0.127515
471	Thiosulfate sulfurtransferase (TST)	Datisca glomerata	4406372	41,528/6.51	47,892/5.64	218	100	199	100	218	5	VWWMFR VWVLDGGLPR VLDASWYMPDEQR AAGYDVESSASSDAILK TSDRISSVMASSVAGTR	41,528/6.51	435	0.0195097	471	0.0533757	4726	0.0542757	0.042387	0.0161809	496	0.0995921	469	0.0909411	1884	0.0999411	0.0968248	0.00416282	11661	0.107	9718	0.101	4881	0.112	0.106667	0.00449691	2.2843	2.51649	1.10165
	Cell wall related (1)
604	Acidic endochitinase (Echi)	Arabidopsis thaliana	166664	33,533/5.08	37,456/4.73	94	99.925	78	99.987	94	4	MTNMTLR YGGVMLWSK YLTGAPQCPFPDR HVIYFLFFISCSLSKPSDASR	33,533/9.08	553	0.023159	604	0.0300228	6056	0.0309228	0.0280349	0.00346728	623	0.144593	595	0.150223	2388	0.159223	0.151346	0.00602526	11823	0.034	9853	0.032	4948	0.036	0.034	0.00163299	5.3985	1.21278	0.22465
	Cell division (1)
1458	FtsZ-like protein	Vitis vinifera	297737/5.08	37,442/5.19	40,456/5.53	82	98.763	64	99.895	82	4	DITLQEVNR VVGVGGGGNNAVNR NVDTLIVIPNDR GLGTGGNPLLGEQAAEESK	37,442/5.05	1215	0.01579	1458	0.0196398	14596	0.0205398	0.0186565	0.00205998	970	0.00413212	1003	0.00934752	4020	0.0183475	0.0106091	0.00587157	11590	0.02	9659	0.019	4851	0.021	0.02	0.000816497	0.568651	1.07201	1.88518
