# Supplementary material for: Water deficit mechanisms in perennial shrubs Cerasus humilis leaves revealed by physiological and proteomic analyses
Source: Proteome Sci. 2017 May 8;15:9. doi: 10.1186/s12953-017-0117-1 (PMC5422899; doi:10.1186/s12953-017-0117-1)
Supplement: Supplementary file 3 — The subcellular localization prediction of the differentially expressed proteins identified in C. humilis under WD. (XLSX 30 kb) [file 12953_2017_117_MOESM3_ESM.xlsx]

## Sheet: Sheet1
Supplemental information Table S3. The subcellular localization prediction of the differentially expressed proteins identified in C. humilis under WD
Spot No. (a)	Protein name(b)	Plant Species(c)	gi Number(d)	Localization information(e)										sequence(f)
				Final Localization Result	1 YLoc	Confidence Score	2 ngLOC	Probabilities	LocTree3	Expected Accuracy	Plant-mPLoc	TargetP	Reliability Class
	Photosynthesis (10)
653	Carbonic anhydrase (CA)	Arabidopsis lyrata subsp. Lyrata	297336434	Chloroplast	Chloroplast	74.2	Chloroplast	48.77	Secreted	90	Chloroplast	Secretory pathway	3	IKSGFIHFK IKSGFIHFK EAVNVSLGNLLSYPFVR
1146	Ribulose-1,5-bisphosphate carboxylase/oxygenase large subunit (RuBisCO LSU)	Heterolepis aliena	125857653	Chloroplast	Cytoplasm	52.3	Chloroplast	96.12	Chloroplast	84	Chloroplast	-	4	AVYECLR AMHAVIDR DTDILAAFR VALEACVQAR VALEACVQAR EIKFEFQAVDT EIKFEFQAVDT LTYYTPDYETK DDENVNSQPFMR TFQGPPHGIQVER TFQGPPHGIQVER WSPELAAACEVWK DLAVEGNEIIREAAK DLAVEGNEIIREAAK GHYLNATAGTCEEMMK GGLDFTKDDENVNSQPFMR
308	Ribulose-1,5-bisphosphate carboxylase/oxygenase large subunit (RuBisCO LSU)	Malus x domestica	415852	Chloroplast	Cytoplasm	76	Chloroplast	92.29	Chloroplast	92	Chloroplast	-	2	VYDDEVR FYWAPTR VYDDEVRK VYDDEVRK YREAADIIR EGPPTFEQPK EGPPTFEQPK VPLILGIWGGK VPLILGIWGGK SFQCELVFAK SFQCELVFAK MATAVSTIGSVNR FYWAPTREDR FYWAPTREDR MCALFINDLDAGAGR MCALFINDLDAGAGR MCALFINDLDAGAGR LVDTFPGQSIDFFGALR LVDTFPGQSIDFFGALR VPIIVTGNDFSTLYAPLIR
1145	Ribulose-1,5-bisphosphate carboxylase/oxygenase large subunit (RuBisCO LSU)	Bongardia chrysogonum	7240504	Chloroplast	Chloroplast	78.2	Chloroplast	95.96	Chloroplast	84	Chloroplast	-	5	SAGFKAGVK AVYECLR AMHAVIDR DTDILAAFR DTDILAAFR VALEACVQAR VALEACVQAR QKNHGMHFR QKNHGMHFR FLFCAEAIYK FLFCAEAIYK DDENVNSQPFMR MSGGDHIHAGTVVGK TFQGPPHGIQVER DYKLTYYTPEYVTK DYKLTYYTPEYVTK GGLDFTKDDENVNSQPFMR GGLDFTKDDENVNSQPFMR
201	Ribulose-1,5-bisphosphate carboxylase/oxygenase large subunit (RuBisCO LSU)	Vanilla palmarum	39655299	Chloroplast	-	-	Chloroplast	96.19	Chloroplast	89	Chloroplast	-	3	AVYECLR AMHAVIDR NHGMHFR DTDILAAFR DTDILAAFR VALEACVQAR VALEACVQAR QKNHGMHFR DXGLLLHIHR MSGGDHIHAGTVVGK TFQGPPHGIQVER GGLDFTKDDENVNSQPFMR GGLDFTKDDENVNSQPFMR
199	Ribulose-1,5-bisphosphate carboxylase/oxygenase large subunit (RuBisCO LSU)	Loeseneriella sp. Chase 2095	9909955	Chloroplast	Secreted pathway	96.1	Chloroplast	95.48	Chloroplast	97	Chloroplast	-	2	AVYECLR AMHAVIDR NHGMHFR DTDILAAFR DTDILAAFR VALEACVQAR VALEACVQAR FEFEAMDTL LTYYTPDYETK DDENVNSQPFMR MSGGDHIHAGTVVGK TFQGPPHGIQVER
215	Ribulose-1,5-bisphosphate carboxylase/oxygenase large subunit (RuBisCO LSU)	Cremastosperma leiophyllum	54660772	Chloroplast	-	-	Chloroplast	95.71	Chloroplast	88	Chloroplast	-	4	AVYECLR AMHAVIDR NHGMHFR ASVXFKAGVK DTDILAAFR DTDILAAFR VALEACVQAR VALEACVQAR DDENVNSQPFMR MSGGDHIHAGTVVGK TFQGPPHGIQVER GGLDFTKDDENVNSQPFMR GGLDFTKDDENVNSQPFMR
252	Ribulose-1,5-bisphosphate carboxylase/oxygenase large subunit (RuBisCO LSU)	Astripomoea grantii	21633967	Chloroplast	Chloroplast	68.4	Chloroplast	95.15	Chloroplast	84	Chloroplast	-	3	EGNEIIR NHGMHFR AVYECLR AMHAVIDR NHGMHFR DTDILAAFR DTDILAAFR VALEACVQAR VALEACVQAR QKNHGMHFR QKNHGMHFR LTYYTPEYK DNGLLLHIHR FLFCAEAIYK DDFVEQDRSR EITLGFVDLLR DDENVNSQPFMR TFQGPPHGIQVER TFQGPPHGIQVER YGRPLLGCTIKPK WSPELAAACEVWK WSPELAAACEVWK GHYLNATAGTCEEMMK GHYLNATAGTCEEMMK QACKWSPELAAACEVWK GGLDFTKDDENVNSQPFMR GGLDFTKDDENVNSQPFMR GGLDFTKDDENVNSQPFMR VTPQPGVPPEEAGAAVAAESSTGTWTTVWTDGLTSLDR
611	Chlorophyll a-b binding protein 3,chloroplastic (CAB)	Glycine max	255647962	Chloroplast	Secreted pathway	63.2	Chloroplast	88.09	Secreted	92	Chloroplast	-	4	ELEVIHSR FGEAVWFK NRELEVIHSR NRELEVIHSR QVSSGSPWYGPDR QVSSGSPWYGPDR
455	Ribose 5-phosphate isomerase (Rpi)	Vitis vinifera	225451267	Chloroplast	Chloroplast	77.9	Chloroplast	83.76	Secreted	87	Cytoplasm. Peroxisome.	-	2	SVWNLTK AEDGEPHR YYEDTEFFIK YYEDTEFFIK FEAGSVEPAHHHTFGHDLVVMK FEAGSVEPAHHHTFGHDLVVMK
408	Sedoheptulose-1,7-bisphosphatase, chloroplastic (SBPase)	Vitis vinifera	225466690	Chloroplast	Chloroplast	93.7	Chloroplast	82.66	Secreted	82	Chloroplast. Golgi apparatus.	Mitochondrion	3	LFSPGNLR TKNSSLVTR TKNSSLVTR FEETLYGSSR FEETLYGSSR DQVAAAMGIYGPR DQVAAAMGIYGPR DQVAAAMGIYGPR DQVAAAMGIYGPR YTGGMVPDVNQIIVK
405	Sedoheptulose-1,7-bisphosphatase, chloroplastic (SBPase)	Vitis vinifera	225466690	Chloroplast	Chloroplast	93.7	Chloroplast	83.66	Secreted	82	Chloroplast. Golgi apparatus.	Mitochondrion	4	LFSPGNLR TKNSSLVTR TKNSSLVTR FEETLYGSSR FEETLYGSSR DQVAAAMGIYGPR DQVAAAMGIYGPR DQVAAAMGIYGPR DQVAAAMGIYGPR YTGGMVPDVNQIIVK
	Stress and defese (6)				-	-
1662	Copper/zinc superoxide dismutase copper chaperone prcursor (SOD)	Populus trichocarpa	222841882	Secreted	Secreted pathway	99.2	Chloroplast	17.7	Secreted	87	Nucleus	-	3	GPDIFGVVR SAGVGENYKK SAGVGENYKK TMTEALEQTGR TMTEALEQTGR TMTEALEQTGR TMTEALEQTGR
1435	Peroxidase 1 (POD)	Phaseolus lunatus	73913500	Secreted	Secreted pathway	99.38	Extra cellular or Secreted	23.7	Secreted	94	Nucleus. Peroxisome	Mitochondrion	5	YYVDLMNR YYVDLMNR YYVDLMNR YYVDLMNR DDIAQAAGLLR DDIAQAAGLLR VVSCSDITALAAR VVSCSDITALAAR VFKDDIAQAAGLLR VFKDDIAQAAGLLR QGLFTSDQDLYTDKR DAVFLSGGPDYNIPLGR
640	Cytosolic ascorbate peroxidase APX19 (APX)	Fragaria x ananassa	5442416	Cytoplasm	Cytoplasm	84.2	Cytoplasm	60.06	Cytoplasm	92	Cytoplasm	-	3	TGGPFGTMK EDKPEPPPEGR EDKPEPPPEGR TMGLSDQDIVALSGGHTLGR TMGLSDQDIVALSGGHTLGR TMGLSDQDIVALSGGHTLGR
1629	Dehydroascorbate reductase 1 (DHAR)	Malus x domestica	225380890	Secreted	Secreted pathway	98.29	Chloroplast	49.95	Secreted	93	-	-	2	LGDCPFCQR LGDCPFCQR EDVIAGWRPK EDVIAGWRPK
744	Glutathione peroxidase 1 (GPX)	Vitis vinifera	225426405	Chloroplast	Secreted pathway	98.3	Chloroplast	46.28	Chloroplast	96	Chloroplast. Mitochondrion.	Secretory pathway	1	VLLIVNVASK VLLIVNVASK CGLTNSNYTELNQLYEK CGLTNSNYTELNQLYEK
829	Pathogenesis-related protein Bet v I family (Bet V I)	Malus x domestica	4590388	Cytoplasm	Secreted pathway	87.3	Cytoplasm	85.71	Chloroplast	84	Cytoplasm	-	2	EEHVMAGKEK ITFGEGSQYGYVK ITFGEGSQYGYVK HAEILEGDGGPGTIK HAEILEGDGGPGTIK GDVEIKEEHVMAGK
	Carbohydrate and energy metabolism (9)
612	Triosephosphate isomerase (TIM)	Fragaria x ananassa	300659132	Chloroplast	Chloroplast	45	Chloroplast	69.93	Chloroplast	89	Chloroplast	Mitochondrion	4	FFVGGNWK SLSQPYSGLRR HVIGEDDQFIGK HVIGEDDQFIGK GGAFTGEISVEQLK GGAFTGEISVEQLK HVIGEDDQFIGKK AAYALNEGLGVIACIGEK AAYALNEGLGVIACIGEK
614	Triosephosphate isomerase (TIM)	Vitis vinifera]	300659132	Chloroplast	Chloroplast	45	Chloroplast	69.93	Chloroplast	89	Chloroplast	Mitochondrion	4	FFVGGNWK SLSQPYSGLRR HVIGEDDQFIGK HVIGEDDQFIGK GGAFTGEISVEQLK GGAFTGEISVEQLK HVIGEDDQFIGKK AAYALNEGLGVIACIGEK AAYALNEGLGVIACIGEK
619	Triosephosphate isomerase (TIM)	Stellaria longipes	300659296	Chloroplast	Chloroplast	73.5	Chloroplast	56.98	Secreted	94	Chloroplast	-	5	FFVGGNWK VASPEQAQEVHVAVR VASPEQAQEVHVAVR
1183	Beta-hexosaminidase-like protein (Hexose)	Vitis vinifera	225450263	Chloroplast	Cytoplasm	78.32	Chloroplast	21.02	Chloroplast	80	Chloroplast	-	3	IVEFGLEHGVR IVEFGLEHGVR KIVEFGLEHGVR LASEPGTGHLNPLNPK LASEPGTGHLNPLNPK
467	Mercapto-pyruvate sulfurtransferase (MST)	Brassica napus	253720703	Cytoplasm	Secreted pathway	99.9	Nucleus	14.81	Cytoplasm	92	Cytoplasm. Peroxisome.	Mitochondrion	1	VWWMFR VWWMFR VWVLDGGLPR VWVLDGGLPR SARAMASAGIGAR VLDASWYMPDEQR VLDASWYMPDEQR VLDASWYMPDEQR RGLFSQLGSYSTAYR
181	Malic enzyme (ME)	Ricinus communis	223546686	Cytoplasm	Chloroplast	63.2	Chloroplast	67.11	Cytoplasm	99	Cytoplasm	-	4	IWLVDSK AYELGLATR ERDAHYLR RPQGLYISLK RPQGLYISLK GLIYPPFSNIR GLIYPPFSNIR SIQVIVVTDGER SIQVIVVTDGER AIKPTVLIGSSGVGR AIKPTVLIGSSGVGR YAESCMYSPVYR YAESCMYSPVYR YAESCMYSPVYR YAESCMYSPVYR ILGLGDLGCQGMGIPVGK
155	Transketolase 1 (TK)	Capsicum annuum	3559814	Chloroplast	Chloroplast	81.8	Chloroplast	87.77	Cytoplasm	88	Nucleus	-	4	AADELRK NPYWFNR FLAIDAVEK ESVLPAAVTAR ESVLPAAVTAR NGNTGYDEIR VTTTIGFGSPNK VTTTIGFGSPNK ANSYSVHGSALGAK VSIEAGSTFGWEK VSIEAGSTFGWEK ALPTYTPESPADATR ALPTYTPESPADATR
	Transcription related (3)
1793	RNA recognition motif (RRM)	Vitis vinifera	297737424	Secreted	Secreted pathway	73.3	Chloroplast	26.08	Secreted	88	Cell wall	-	2	FGDEGEQLR FGDEGEQLR LNWATLGAGER LNWATLGAGER MEENYLWGCFSQTGEVVSVK
860	RNA recognition motif (RRM)	Prunus avium	34851124	Nucleus	Chloroplast	43.7	Nucleus	87.59	Secreted	83	Nucleus	-	2	EGGGGGYSR GSGGSEGGSWR GSGGSEGGSWR EGGYGGGEGGGAR GSGGSEGGSWRS NITVNEAQSR GFGFVTFSNEK GFGFVTFSNEK REGGYGGGEGGGAR REGGYGGGEGGGAR AFSPFGEIIESK AFSPFGEIIESK GGGGGGYGGGGGYGGGGR GGGGGGYGGGGGYGGGGR GGGGGGYGSGGGGYGGGGR GGGGGGYGSGGGGYGGGGR DAIEGMNGQNLDGR DAIEGMNGQNLDGR DAIEGMNGQNLDGR GGGGGGYGGGGGYGGGGRR CFVGGLAWATDNDALER
1708	Nucleic acid binding protein (NABP)	Zea mays	162463757	Nucleus	Secreted pathway	68.6	Chloroplast	76.02	Chloroplast	87	Nucleus	Nucleus	4	VNVAEERPR VNVAEERPR GFGFVTMSTVEEAEK GFGFVTMSTVEEAEK GFGFVTMSTVEEAEK IYVGNLPWQVDDSR IYVGNLPWQVDDSR
	Protein synthesis and turnover (5)
888	60S acidic ribosomal protein (RP)	Prunus dulcis	111013714	Cytoplasm	Secreted pathway	87.3	Chloroplast	25.75	Cytoplasm	82	Cytoplasm	-	3	IQLLLSEVK DITELIASGR DITELIASGR GKDITELIASGR GKDITELIASGR DILGSVGAETDDDR DILGSVGAETDDDR LASVPSGGGAVAVAAPGAGAGAAAPAAAEPK
150	Heat shock protein 70 (HSP70)	Populus trichocarpa	222872861	Mitochondrion	Cytoplasm	59	Chloroplast	56.69	Chloroplast	81	Mitochondrion.	Mitochondrion	4	IAGLEVLR RYSTGPVR HIETTLTR HIETTLTRAK KMSEVDEESK DLDEVILVGGSTR DLDEVILVGGSTR QFAAEEISAQVLR QFAAEEISAQVLR AVVTVPAYFNDSQR AVVTVPAYFNDSQR QAVVNPENTFFSVK AKFEELCSDLLDR AKFEELCSDLLDR QAVVNPENTFFSVKR KQDITITGASTLPSDEVER KQDITITGASTLPSDEVER SEVFSTAADGQTSVEINVLQGER SEVFSTAADGQTSVEINVLQGER
164	Heat shock protein 70 (HSP70)	Phaseolus vulgaris	257310566	Mitochondrion	Cytoplasm	76.7	Mitochondrion	57.22	Mitochondrion	82	Mitochondrion	-	3	IAGLDVQR EQQITIR HLNITLTR VIENSEGAR RFDDPQTQK RFDDPQTQK TTPSVVAFNQK TTPSVVAFNQK DVDEVLLVGGMTR DVDEVLLVGGMTR DVDEVLLVGGMTR AVITVPAYFNDAQR AVITVPAYFNDAQR SQVFSTAADNQTQVGIK IINEPTAAALSYGMNNK IINEPTAAALSYGMNNK IINEPTAAALSYGMNNK GVNPDEAVAMGAAIQGGILR GVNPDEAVAMGAAIQGGILR GVNPDEAVAMGAAIQGGILR IELSSTSQTEINLPFITADASGAK
420	Heat shock protein 70 (HSP70)	Malus x domestica	257307291	Cytoplasm	Cytoplasm	78.2	Endoplasmic Reticulum	27.86	Cytoplasm	96	Mitochondrion	-	2	LRTACER ITITNDKGR ITITNDKGR NKITITNDK DAGVIAGLNVLR DAGVIAGLNVLR NALENYAYNMR NALENYAYNMR STVHDVVLVGGSTR STVHDVVLVGGSTR QFAAEEISSMVLVK QFAAEEISSMVLVK
479	20S proteasome	Medicago truncatula	217072126	Cytoplasm	Chloroplast	47.9	Mitochondria	32.26	Cytoplasm	81	Chloroplast. Cytoplasm. Mitochondrion. Nucleus. Peroxisome	Mitochondrion	4	AQVCTQR QGSAAIGLR LVVQLADK ANSELSSHQK THVVLACVNK THVVLACVNK LFQVEYAMEAVK LFQVEYAMEAVK LFQVEYAMEAVK LFQVEYAMEAVK VDDHIGVAIAGLTADGR VDDHIGVAIAGLTADGR NQYDTDVTTWSPAGR NQYDTDVTTWSPAGR SECINYNYTYESPLPVGR SECINYNYTYESPLPVGR
	Amino acid metabolism (11)
594	Cysteine protease (CPs)	Prunus armeniaca	2677828	Vacuole	Secreted pathway	99.96	Vacuole	21.75	Vacuole	89	Cell wall. Vacuole.	-	5	RALHFAR NWREEGIVTPVK NWREEGIVTPVK NSWGESWGDNGYFK YNGGLDTEAAYPYVGTDGACK
200	Acetohydroxyacid synthase, partial (AHAS)	Glycine max	255689393	Chloroplast	Cytoplasm	68.6	Chloroplast	88.73	Chloroplast	90	Cell membrane. Chloroplast.	-	3	HEQGGVFAAEGYAR HEQGGVFAAEGYAR MIGTDAFQETPIVEVTR MIGTDAFQETPIVEVTR DIQQQLAIPNWDQPIR DIQQQLAIPNWDQPIR
341	Ankyrin repeat domain protein (ANK)	Glycine max	17645766	Secreted	Secreted pathway	85.1	Chloroplast	18.17	Secreted	96	Cell membrane	-	4	NTALHYAAGYGR YWNNEEVLQK YWNNEEVLQK TALHFACGYGEVK TALHFACGYGEVK
729	Ankyrin repeats (ANK)	Glycine max	255646471	Cytoplasm	Cytoplasm	91.2	Chloroplast	21.44	Secreted	93	Cytoplasm. Mitochondrion.	-	2	DFPADDK LNNQNEVLK LNNQNEVLK NTALHYAAGYGR YWNNEEVLQK YWNNEEVLQK TALHFACGYGEVK TALHFACGYGEVK
1430	Aspartate aminotransferase (AST)	Populus trichocarpa	224074105	Cytoplasm	Cytoplasm	98.1	Chloroplast	41.6	Peroxisome	86	Cytoplasm	-	1	SFMDEFR GYYGECGK DTIAAGIEAR DTIAAGIEAR ATGAYSHSQGIK ATGAYSHSQGIK AWQILDQIPGR AWQILDQIPGR DISLVSFQSVSK SETQGLFSADAIER SETQGLFSADAIER ALVVINPGNPTGQVLAEDNQR ALVVINPGNPTGQVLAEDNQR
1533	Asparagine synthetase (AS)	Vigna radiata	2970051	Secreted	Secreted pathway	81.6	Chloroplast	26.54	Secreted	86	Cell membrane	-	4	QQYGLAK TTAGKLLTR VEGSAVLAATEY SANEVILVIEAYK SANEVILVIEAYK SLASFPQGCFYSTAVGGLR SLASFPQGCFYSTAVGGLR
342	Glutamate-1-semialdehyde 2,1-aminomutase (GSA)	Cucumis melo subsp. Melo	307136451	Chloroplast	Secreted pathway	78.3	Chloroplast	92.02	Chloroplast	88	Chloroplast	-	3	MAVTLDEK ELMPGGVNSPVR ELMPGGVNSPVR ELMPGGVNSPVR ELMPGGVNSPVR IIGGGLPVGAYGGR IIGGGLPVGAYGGR FVNSGTEACMGVLR FVNSGTEACMGVLR FVNSGTEACMGVLR AGSGVATLGLPDSPGVPK AGSGVATLGLPDSPGVPK LSYGGAQEYFGITPDLTTLGK LSYGGAQEYFGITPDLTTLGK
1348	Glutamate-1-semialdehyde 2,1-aminomutase (GSA)	Cucumis melo subsp. Melo	307136451	Chloroplast	Secreted pathway	78.9	Chloroplast	92.02	Chloroplast	88	Chloroplast	-	3	MAVTLDEK ELMPGGVNSPVR ELMPGGVNSPVR ELMPGGVNSPVR ELMPGGVNSPVR IIGGGLPVGAYGGR IIGGGLPVGAYGGR FVNSGTEACMGVLR FVNSGTEACMGVLR FVNSGTEACMGVLR AGSGVATLGLPDSPGVPK AGSGVATLGLPDSPGVPK LSYGGAQEYFGITPDLTTLGK LSYGGAQEYFGITPDLTTLGK
335	Glutamine synthetase (GS)	Spiraea nipponica	227478341	Cytoplasm	Cytoplasm	77.2	Cytoplasm	45.54	Cytoplasm	86	Chloroplast. Mitochondrion.	-	1	SEGYTINR DISDAHYK EEGGFEVIK EEGGFEVIKK MWGSLLLKQNK SMREEGGFEVIK SMREEGGFEVIK SMREEGGFEVIK SMREEGGFEVIK TISKPVEHPSELPK HETASINTFSWGVANR HETASINTFSWGVANR GGNNILVICDAYTPQGEPIPTNK GGNNILVICDAYTPQGEPIPTNK GGNNILVICDAYTPQGEPIPTNKR GGNNILVICDAYTPQGEPIPTNKR WPLGWPVGGYPGPQGPYYCGAGADK WNYDGSSTGQAPGEDSEVILYPQAIFK WNYDGSSTGQAPGEDSEVILYPQAIFK
145	Choline dehydrogenase (ChDH)	Prunus dulcis	32482411	Vacuole	-	-	Vacuole	46.15	Vacuole	90	Cell membrane. Vacuole.	-	5	KLGDLLR VLDDSFR YVGLQILQER YVGLQILQER FVSEDGIDNVR FVSEDGIDNVR VLDDSFRVMGIK ILGGTTIINAGVYAR ILGGTTIINAGVYAR GDPNNLLVAVQASVEK NFINILPPNPIEASVVTVLGIR NFINILPPNPIEASVVTVLGIR IAPNIKFNYYSNSTDLANCVSGMK VVDASTFPYEPXSHPQGFYLMLGR GTIATEYPNTLTADGFAYNLQQQDDGK GTIATEYPNTLTADGFAYNLQQQDDGK GTIATEYPNTLTADGFAYNLQQQDDGKTPVER GTIATEYPNTLTADGFAYNLQQQDDGKTPVER
471	Thiosulfate sulfurtransferase (TST)	Datisca glomerata	4406372	Secreted	Secreted pathway	99.6	Chloroplast	28.7	Mitochondrion	96	Secreted	Mitochondrion	2	VWWMFR VWWMFR VWVLDGGLPR VWVLDGGLPR VLDASWYMPDEQR VLDASWYMPDEQR VLDASWYMPDEQR AAGYDVESSASSDAILK AAGYDVESSASSDAILK TSDRISSVMASSVAGTR TSDRISSVMASSVAGTR
	Cell Wall related (1)
604	Acidic endochitinase (Echi)	Arabidopsis thaliana	166664	Secreted	Secreted pathway	100	Extracellular or Secreted	61.79	Secreted	98	Cell membrane	Mitochondrion	4	MTNMTLR YGGVMLWSK YGGVMLWSK YGGVMLWSK YGGVMLWSK IYLTGAPQCPFPDR IYLTGAPQCPFPDR HVIYFLFFISCSLSKPSDASR
	Cell division (1)
1458	FtsZ-like protein	Vitis vinifera	297737508	Chloroplast	Secreted pathway	94.6	Chloroplast	96.29	Secreted	84	Chloroplast	-	2	DITLQEVNR VVGVGGGGNNAVNR VVGVGGGGNNAVNR NVDTLIVIPNDR NVDTLIVIPNDR GLGTGGNPLLGEQAAEESK
a Assigned spot number as indicated in Figure 4. b The name and functional category of the proteins identified by ESI-Q-TOF MS. c The plant species that the peptides matched from.d Database accession number from NCBInr. e Localization information of identified proteins with five different protein subcellular localization prediction systems (1. YLoc with a confidence score that lies between 0 and …
